# Supplementary material for: Sequence-Encoded Aggregation of AA10 LPMO Domains as a Basis for Inclusion Body Design
Source: Int J Mol Sci. 2026 Jan 24;27(3):1188. doi: 10.3390/ijms27031188 (PMC12897692; doi:10.3390/ijms27031188)
Supplement: Supplementary file 1 [file ijms-27-01188-s001.zip]

Archive with 1 entries (1 files):
- ijms-4100147-supplementary.pdf
